# Supplementary material for: A new species of Proceratophrys Miranda-Ribeiro, 1920 (Anura, Odontophrynidae) from Southern Amazonia, Brazil
Source: PeerJ. 2021 Sep 10;9:e12012. doi: 10.7717/peerj.12012 (PMC8436961; doi:10.7717/peerj.12012)
Supplement: Supplemental Information 2 — Data in bold are mean intraspecific divergences between P. korekore sp. nov. and the other species. [file peerj-09-12012-s002.xlsx]

## Sheet: Plan1
		1	2	3	4	5	6	7	8	9	10	11	12	13	14	15	16	17	18	19	20	21	22	23	24	25	26	27	28	29	30	31	32	33	34	35	36	37	38	39	40
1	P. cf. salvatori
2	P. moratoi	0.01
3	P. salvatori	0.023	0.021
4	P. aff. melanopogon	0.064	0.062	0.062
5	P. itamari	0.063	0.061	0.061	0.004
6	P. izecksohni	0.066	0.064	0.064	0.006	0.004
7	P. mantiqueira	0.062	0.06	0.058	0.01	0.009	0.008
8	P. melanopogon	0.066	0.066	0.066	0.016	0.014	0.013	0.018
9	P. boiei S	0.069	0.062	0.062	0.042	0.04	0.043	0.043	0.048
10	P. boiei N2	0.073	0.073	0.075	0.07	0.068	0.072	0.072	0.075	0.036
11	P. pombali	0.072	0.072	0.072	0.041	0.039	0.039	0.043	0.038	0.04	0.065
12	P. goyana	0.073	0.067	0.063	0.059	0.057	0.055	0.061	0.06	0.033	0.056	0.051
13	P. cururu	0.074	0.072	0.068	0.037	0.035	0.035	0.037	0.04	0.04	0.068	0.049	0.05
14	P. renalis	0.078	0.078	0.082	0.054	0.052	0.052	0.054	0.059	0.055	0.068	0.062	0.058	0.037
15	P. laticeps	0.062	0.062	0.06	0.033	0.032	0.035	0.035	0.036	0.036	0.051	0.049	0.048	0.031	0.035
16	P. boiei N1	0.065	0.069	0.067	0.052	0.05	0.054	0.052	0.057	0.034	0.034	0.054	0.06	0.054	0.062	0.044
17	P. appendiculata	0.052	0.05	0.055	0.036	0.035	0.038	0.038	0.045	0.038	0.054	0.052	0.05	0.038	0.046	0.032	0.052
18	P. tupinamba	0.053	0.056	0.056	0.039	0.038	0.037	0.041	0.044	0.042	0.06	0.051	0.047	0.037	0.043	0.037	0.053	0.011
19	P. belzebul	0.061	0.06	0.063	0.039	0.038	0.041	0.041	0.049	0.042	0.065	0.056	0.055	0.044	0.054	0.04	0.057	0.012	0.014
20	P. bigibbosa	0.077	0.075	0.069	0.041	0.039	0.035	0.043	0.042	0.054	0.08	0.058	0.054	0.048	0.065	0.051	0.068	0.044	0.04	0.049
21	P. avelinoi	0.067	0.069	0.063	0.05	0.048	0.044	0.049	0.049	0.057	0.078	0.058	0.06	0.052	0.065	0.051	0.07	0.048	0.05	0.054	0.044
22	P. brauni	0.07	0.074	0.064	0.052	0.05	0.049	0.058	0.051	0.067	0.088	0.06	0.065	0.058	0.064	0.056	0.077	0.057	0.056	0.063	0.048	0.036
23	P. schirchi	0.078	0.074	0.08	0.068	0.066	0.066	0.064	0.067	0.079	0.086	0.074	0.081	0.07	0.078	0.06	0.082	0.068	0.072	0.079	0.075	0.072	0.076
24	P. aff. ararype	0.053	0.062	0.058	0.068	0.071	0.072	0.072	0.072	0.072	0.084	0.078	0.068	0.084	0.091	0.076	0.075	0.065	0.064	0.069	0.075	0.075	0.076	0.094
25	P. ararype	0.048	0.057	0.052	0.075	0.078	0.079	0.075	0.077	0.077	0.087	0.084	0.073	0.088	0.098	0.082	0.075	0.069	0.068	0.073	0.083	0.08	0.084	0.099	0.018
26	P. korekore	0.065	0.069	0.065	0.068	0.07	0.071	0.072	0.069	0.071	0.083	0.072	0.072	0.079	0.09	0.071	0.07	0.068	0.067	0.073	0.071	0.07	0.074	0.091	0.03	0.035
27	P. concavitympanum	0.061	0.07	0.057	0.073	0.076	0.077	0.075	0.077	0.079	0.089	0.077	0.073	0.086	0.1	0.077	0.073	0.069	0.068	0.073	0.083	0.082	0.086	0.102	0.045	0.045	0.042
28	P. strussmannae	0.064	0.062	0.052	0.062	0.061	0.06	0.056	0.059	0.059	0.076	0.066	0.06	0.076	0.087	0.066	0.068	0.067	0.068	0.071	0.069	0.077	0.086	0.086	0.062	0.059	0.063	0.057
29	P. criticeps	0.084	0.08	0.082	0.081	0.079	0.079	0.073	0.08	0.097	0.101	0.081	0.098	0.088	0.088	0.078	0.097	0.079	0.08	0.088	0.091	0.082	0.095	0.077	0.098	0.095	0.098	0.1	0.089
30	P. minuta	0.093	0.094	0.088	0.074	0.071	0.068	0.074	0.075	0.079	0.097	0.08	0.082	0.078	0.088	0.076	0.089	0.07	0.068	0.079	0.065	0.081	0.078	0.086	0.098	0.101	0.1	0.095	0.092	0.063
31	P. redacta	0.101	0.105	0.099	0.079	0.076	0.072	0.078	0.082	0.09	0.103	0.092	0.094	0.086	0.093	0.08	0.097	0.08	0.078	0.089	0.068	0.085	0.082	0.09	0.096	0.106	0.104	0.104	0.1	0.087	0.041
32	O. americanus ARG	0.109	0.111	0.099	0.099	0.097	0.099	0.093	0.096	0.097	0.101	0.101	0.105	0.113	0.123	0.101	0.097	0.101	0.103	0.107	0.108	0.101	0.113	0.103	0.107	0.113	0.106	0.102	0.105	0.114	0.109	0.119
33	O. americanus MG	0.105	0.107	0.099	0.087	0.085	0.084	0.08	0.086	0.098	0.101	0.099	0.096	0.097	0.105	0.086	0.1	0.09	0.09	0.095	0.097	0.095	0.109	0.088	0.102	0.108	0.106	0.108	0.099	0.106	0.111	0.109	0.027
34	O. carvalhoi	0.113	0.113	0.105	0.087	0.086	0.088	0.089	0.088	0.099	0.111	0.101	0.103	0.105	0.119	0.103	0.102	0.103	0.103	0.109	0.097	0.097	0.101	0.109	0.117	0.12	0.107	0.115	0.11	0.116	0.129	0.117	0.063	0.049
35	O. cultripes	0.111	0.115	0.105	0.103	0.102	0.105	0.103	0.102	0.116	0.125	0.113	0.113	0.113	0.128	0.109	0.118	0.111	0.111	0.116	0.107	0.112	0.111	0.111	0.119	0.124	0.117	0.117	0.121	0.118	0.123	0.121	0.059	0.049	0.041
36	O. occidentalis	0.115	0.115	0.107	0.093	0.091	0.095	0.095	0.092	0.099	0.109	0.094	0.099	0.105	0.119	0.103	0.11	0.101	0.101	0.103	0.102	0.104	0.103	0.097	0.113	0.122	0.11	0.113	0.111	0.104	0.117	0.117	0.053	0.047	0.043	0.039
37	O. achalensis	0.115	0.115	0.107	0.093	0.091	0.095	0.095	0.092	0.099	0.109	0.094	0.099	0.105	0.119	0.103	0.11	0.101	0.101	0.103	0.102	0.104	0.103	0.097	0.113	0.122	0.11	0.113	0.111	0.104	0.117	0.117	0.053	0.047	0.043	0.039	0
38	M. alipioi	0.113	0.113	0.103	0.091	0.089	0.093	0.093	0.094	0.087	0.095	0.095	0.093	0.103	0.115	0.093	0.089	0.098	0.101	0.103	0.102	0.101	0.109	0.091	0.105	0.118	0.108	0.111	0.098	0.108	0.115	0.115	0.069	0.065	0.066	0.074	0.044	0.044
39	C. boraceiensis	0.144	0.148	0.134	0.122	0.125	0.128	0.12	0.129	0.126	0.143	0.123	0.138	0.132	0.138	0.124	0.141	0.129	0.128	0.131	0.129	0.131	0.13	0.142	0.138	0.14	0.136	0.138	0.135	0.138	0.131	0.125	0.137	0.135	0.135	0.131	0.127	0.127	0.129
40	T. miliaris	0.156	0.163	0.152	0.155	0.156	0.158	0.154	0.153	0.167	0.182	0.143	0.169	0.16	0.173	0.167	0.164	0.166	0.163	0.169	0.161	0.152	0.156	0.147	0.156	0.157	0.151	0.152	0.156	0.148	0.164	0.162	0.144	0.147	0.14	0.142	0.136	0.136	0.134	0.114
