# Supplementary material for: A new species of Proceratophrys Miranda-Ribeiro, 1920 (Anura, Odontophrynidae) from Southern Amazonia, Brazil
Source: PeerJ. 2021 Sep 10;9:e12012. doi: 10.7717/peerj.12012 (PMC8436961; doi:10.7717/peerj.12012)
Supplement: Supplemental Information 3 [file peerj-09-12012-s003.fasta]

>UnBGRC20925_P._cf._salvatori
GCCGCGGTATCCTAACCGTGCGAAGGTAGCGTAATCACTTGTTCTTTAAATGAGGACTAGTATGAATGGCACCACGAAGGTTATACTGTCTCCTTTTTCCAATCAGTGAAACTAATCTCCCCGTGAAGAAGCGAGGATCTAAATATAAGACGAGAAGACCCTATGGAGCTTTAAACAA-AATGACAATTACCACAGCA-AA-ATAAATT-TCAGAAAAATAA-CC-ACTACCTCGGTATTCTGTTTATGAGTTTTAGGTTGGGGTGACCGCGGAGCAAAAAACAACCTCCGCACTGAACGGAAC---TTACCCTAAACAAAAAGCTACAACTTTATGTATCACCACACTGACACTAATTGACCCAATA-ACTTGATCAACGAACCAAGTTACCCTAGGGATAACAGCGCAATCCATTTCAAGAGCCCCTATCGACAAATGGGTTTACGACC-TCGATGTTGGATCAGGGTCTCCTAGTGGTGCAGCCGCTACTAAAG
>FJ685689_P._moratoi
GCCGCGGTATCCTAACCGTGCGAAGGTAGCGTAATCACTTGTTCTTTAAATGAGGACTAGTATGAACGGCACCACGAAGGTTATACTGTCTCCTTTTTCCAATCAGTGAAACTAATCTCCCCGTGAAGAAGCGAGGATCTAAATATAAGACGAGAAGACCCTATGGAGCTTTAAACAA-AATGACAACTACCACAGCA-AA-ATAAATT-TCAGAAAAATAACCC-TCTACCTCGGTATTCTGTCTATGAGTTTTAGGTTGGGGTGACCGCGGAGCAAAAAACAACCTCCGCACTGAACGGAGC---TTACCCTAAACAAAAAGCTACAACTTTATGTATCACCACACTGACACTAATTGACCCAATA-ACTTGATCAACGAACCAAGTTACCCTAGGGATAACAGCGCAATCCATTTCAAGAGCCCCTATCGACAAATGGGTTTACGACC-TCGATGTTGGATCAGGGTCTCCTAGTGGTGCAGCCGCTACTAAAG
>RAB3149_P._salvatori
GCCGCGGTATCCTAACCGTGCGAAGGTAGCGTAATCACTTGTTCTTTAAATGAGGACTAGTATGAATGGCATCACGAAGGTTACACTGTCTCCTTTTTCCAATCAGTGAAACTAATCTCCCCGTGAAGAAGCGGGGATCTAAATATAAGACGAGAAGACCCTATGGAGCTTTAAACAA-AATAACAACTACCACAGCA-AA-ATAAATT-TCAGAAAAATAA-CC-TCTACCTCGGTATCCTGTTTATTAGTTTTAGGTTGGGGTGACCGCGGAGCAAAAAACAACCTCCGCACTGAACGGAGT---TTACCCTAAACAAAAAGCTACAACTTTATGTATCACCACAGTGACACTAATTGACCCAATA-ACTTGATCAACGAACCAAGTTACCCTAGGGATAACAGCGCAATCCATTTCAAGAGCCCCTATCGACAAATGGGTTTACGACC-TCGATGTTGGATCAGGGTCTCCTAGTGGTGCAGCCGCTACTAAAG
>Girino_P._salvatori
GCCGCGGTATCCTAACCGTGCGAAGGTAGCGTAATCACTTGTTCTTTAAATGAGGACTAGTATGAATGGCATCACGAAGGTTACACTGTCTCCTTTTTCCAATCAGTGAAACTAATCTCCCCGTGAAGAAGCGGGGATCTAAATATAAGACGAGAAGACCCTATGGAGCTTTAAACAA-AATAACAACTACCACAGCA-AA-ATAAATT-TCAGAAAAATAA-CC-TCTACCTCGGTATCCTGTTTATTAGTTTTAGGTTGGGGTGACCGCGGAGCAAAAAACAACCTCCGCACTGAACGGAGT---TTACCCTAAACAAAAAGCTACAACTTTATGTATCACCACAGTGACACTAATTGACCCAATA-ACTTGATCAACGAACCAAGTTACCCTAGGGATAACAGCGCAATCCATTTCAAGAGCCCCTATCGACAAATGGGTTTACGACC-TCGATGTTGGATCAGGGTCTCCTAGTGGTGCAGCCGCTACTAAAG
>KF214142_P._itamari
GCCGCGGTATCCTAACCGTGCGAAGGTAGCGTAATCACTTGTTCTTTAAATGAGGACTAGTATGAATGGCATCACGAAGGTTATACTGTCTCCTTTCTCTAATCAGTGAAACTAATCTTCCCGTGAAGAAGCGGGAATCTACATATAAGACGAGAAGACCCTATGGAGCTTTAAACGA-AATAACAACTACCACCACT-AATATTAACT-TCAGAAGATTAA-C--TCTACCTTGGTATTTTGTCTATTAGTTTTAGGTTGGGGTGACCGCGGAGCAAAAAACAACCTCCGCATTGAACGGAAC---TAACCCTAAACAAAAAGCCACAACTTTATGTATCAGCATACTGACATTAATTGACCCAATA-ATTTGATCAACGAACCAAGTTACCCTAGGGATAACAGCGCAATCCATTTCAAGAGCCCCTATCGACAAATGGGTTTACGACC-TCGATGTTGGATCAGGGTCTCCCAGTGGTGCAGCCGCTACTAAAG
>KF214147_P._itamari
GCCGCGGTATCCTAACCGTGCGAAGGTAGCGTAATCACTTGTTCTTTAAATGAGGACTAGTATGAATGGCATCACGAAGGTTATACTGTCTCCTTTCTCTAATCAGTGAAACTAATCTTCCCGTGAAGAAGCGGGAATCTACATATAAGACGAGAAGACCCTATGGAGCTTTAAACGA-AATAACAACTACCACCACT-AATATTAACT-TCAGAAGATTAA-C--TCTACCTTGGTATTTTGTCTATTAGTTTTAGGTTGGGGTGACCGCGGAGCAAAAAACAACCTCCGCATTGAACGGAAC---TAACCCTAAACAAAAAGCCACAACTTTATGTATCAGCATACTGACATTAATTGACCCAATA-ATTTGATCAACGAACCAAGTTACCCTAGGGATAACAGCGCAATCCATTTCAAGAGCCCCTATCGACAAATGGGTTTACGACC-TCGATGTTGGATCAGGGTCTCCCAGTGGTGCAGCCGCTACTAAAG
>FJ685699_P._itamari
GCCGCGGTATCCTAACCGTGCGAAGGTAGCGTAATCACTTGTTCTTTAAATGAGGACTAGTATGAATGGCATCACGAAGGTTATACTGTCTCCTTTCTCTAATCAGTGAAACTAATCTTCCCGTGAAGAAGCGGGAATCTACATATAAGACGAGAAGACCCTATGGAGCTTTAAACGA-AATAACAACTACCACCATT-AATATTAACT-TCAGAAGATTAA-C--TCTACCTTGGTATTTTGTCTATTAGTTTTAGGTTGGGGTGACCGCGGAGCAAAAAACAACCTCCGCATTGAACGGAAC---TAACCCTAAACAAAAAGCCACAACTTTATGTATCAGCATACTGACATTAATTGACCCAATA-ATTTGATCAACGAACCAAGTTACCCTAGGGATAACAGCGCAATCCATTTCAAGAGCCCCTATCGACAAATGGGTTTACGACC-TCGATGTTGGATCAGGGTCTCCCAGTGGTGCAGCCGCTACTAAAG
>KF214157_P._izecksohni
GCCGCGGTATCCTAACCGTGCGAAGGTAGCGTAATCACTTGTTCTTTAAATAAGGACTAGTATGAATGGCATCACGAAGGTTATACTGTCTCCTTTCTCTAATCAGTGAAACTAATCTTCCCGTGAAGAAGCGGGAATCCACATATAAGACGAGAAGACCCTATGGAGCTTTAAACGA-AATAACAACTACCACCACT-AATATTAACT-TCAGAAGATTAA-C--TCTACCTTGGTATTTTGTCTATTAGTTTTAGGTTGGGGTGACCGCGGAGCAAAAAACAACCTCCGCATTGAACGGAAC---TAACCCTAAACAAAAAGCCACAACTTTATGTATCAGCATACTGACATTAATTGACCCAATA-ATTTGATCAACGAACCAAGTTACCCTAGGGATAACAGCGCAATCCATTTCAAGAGCCCCTATCGACAAATGGGTTTACGACC-TCGATGTTGGATCAGGGTCTCCCAGTGGTGCAGCCGCTACTAAAG
>KU495483_P._izecksohni
GCCGCGGTATCCTAACCGTGCGAAGGTAGCGTAATCACTTGTTCTTTAAATAAGGACTAGTATGAATGGCATCACGAAGGTTATACTGTCTCCTTTCTCTAATCAGTGAAACTAATCTTCCCGTGAAGAAGCGGGAATCCACATATAAGACGAGAAGACCCTATGGAGCTTTAAACGA-AATAACAACTACCACCACT-AATATTAACT-TCAGAAGATTAA-C--TCTACCTTGGTATTTTGTCTATTAGTTTTAGGTTGGGGTGACCGCGGAGCAAAAAACAACCTCCGCATTGAACGGAAC---TAACCCTAAACAAAAAGCCACAACTTTATGTATCAGCATACTGACATTAATTGACCCAATA-ATTTGATCAACGAACCAAGTTACCCTAGGGATAACAGCGCAATCCATTTCAAGAGCCCCTATCGACAAATGGGTTTACGACC-TCGATGTTGGATCAGGGTCTCCCAGTGGTGCAGCCGCTACTAAAG
>KF214143_P._mantiqueira
GCCGCGGTATCCTAACCGTGCGAAGGTAGCGTAATCACTTGTTCTTTAAATGAGGACTAGTATGAATGGCATCACGAAGGTTATACTGTCTCCTTTCTCTAATCAGTGAAACTAATCTCCCCGTGAAGAAGCGGGGATCCACATATAAGACGAGAAGACCCTATGGAGCTTTAAACGA-AATAACAACTACCACCACT-AATATTAACT-TCAGAAGATTAA-C--TCTACCTTGGTATTTTGTCTATTAGTTTTAGGTTGGGGTGACCGCGGAGCAAAAAACAACCTCCGCATTGAACGGAA----CAACCCTAAACAAAAAGCCACAACTTTATGTATCAGCATACTGACATTAATTGACCCAATA-ATTTGATCAACGAACCAAGTTACCCTAGGGATAACAGCGCAATCCATTTCAAGAGCCCCTATCGACAAATGGGTTTACGACC-TCGATGTTGGATCAGGGTCTCCCAGTGGTGCAGCCGCTACTAAAG
>KF214140_P._melanopogon
GCCGCGGTATCCTAACCGTGCGAAGGTAGCGTAATCACTTGTTCTTTAAATGAGGACTAGTATGAATGGCATCACGAAGGTTATACTGTCTCCTTTCTCTAATCAGTGAAACTAATCTTCCCGTGAAGAAGCGGGAATCCACATATAAGACGAGAAGACCCTATGGAGCTTTAAACGA-AATAACAACTACCACCACT-AATATTAACT-TCAGAAAACTAA-----CTACCTTGGTATTTTGTCTACTAGTTTTTGGTTGGGGTGACCGCGGAGCAAAAAACAACCTCCGCATTGAACGGAAC---TAACCCTAAACAAAAAGCCACAACTTTATGTATCAGCACACTGACATTAATTGACCCAATA-ATTTGATCAACGAACCAAGTTACCCTAGGGATAACAGCGCAATCCATTTCAAGAGCCCCTATCGACAAATGGGTTTACGACC-TCGATGTTGGATCAGGGTCTCCCAGTGGTGCAGCCGCTACTAAAG
>KF214149_P._melanopogon
GCCGCGGTATCCTAACCGTGCGAAGGTAGCGTAATCACTTGTCCTTTAAATGAGGACTAGTATGAATGGCATCACGAAGGTTATACTGTCTCCTTTCTCTAATCAGTGAAACTAATCTTCCCGTGAAGAAGCGGGAATCCACATATAAGACGAGAAGACCCTATGGAGCTTTAAACGA-AATAACATCTACCACCACT-AATATTAACT-TCAGAAGATTAA-----CTACCTTGGTATTTTGTCTATTAGTTTTTGGTTGGGGTGACCGCGGAGCAAAAAACAACCTCCGCATTGAACGGAAC---TAACCCTTAGCAAAAAGCCACAACTTTATGTATCAGCACACTGACATTAATTGACCCAATA-ATTTGATCAACGAACCAAGTTACCCTAGGGATAACAGCGCAATCCATTTCAAGAGCCCCTATCGACAAATGGGTTTACGACC-TCGATGTTGGATCAGGGTCTCCCAGTGGTGCAGCCGCTACTAAAG
>JN814586_P._boiei_S
GCCGCGGTATCCTAACCGTGCGAAGGTAGCGTAATCACTTGTTCTTTAAATGAGGACTAGTATGAATGGCATCACGAAGGTTATACTGTCTCCTTTCTCTAATCAGTGAAACTAATCTTCCCGTGAAGAAGCGGGAATCCACATATAAGACGAGAAGACCCTATGGAGCTTTAAACGA-AATAACAACTACCACAATA-AATAATAATT-CCAGAAGTTTAA-CT-TTTACCCAGGTATTTTGTCTATTAGTTTTAGGTTGGGGTGACCGCGGAGCAAAAAACAACCTCCGCACTGAACGGGGC---CAACCCTAAACAAAAAGCTACAACTTTATGTATCAGCACACTGACACCAATTGACCCAATA-ATTTGATCAACGAACCAAGTTACCCTAGGGATAACAGCGCAATCCATTTCAAGAGCCCCTATCGACAAATGGGTTTACGACC-TCGATGTTGGATCAGGGTCTCCTAGTGGTGCAGCCGCTACTAAAG
>JN814612_P._boiei_S
GCCGCGGTATCCTAACCGTGCGAAGGTAGCGTAATCACTTGTTCTTTAAATGAGGACTAGTATGAATGGCATCACGAAGGTTATACTGTCTCCTTTCTCTAATCAGTGAAACTAATCTTCCCGTGAAGAAGCGGGAATCTACATATAAGACGAGAAGACCCTATGGAGCTTTAAACGA-AATAACAACTACCACAATA-AATAATAATT-CCAGAAGTTTAA-CT-TTTACCCAGGTATTTTGTCTATTAGTTTTAGGTTGGGGTGACCGCGGAGCAAAAAACAACCTCCGCACTGAACGGGGC---CAACCCTAAACAAAAAGCTACAACTTTATGTATCAGCACACTGACACCAATTGACCCAATA-ATTTGATCAACGAACCAAGTTACCCTAGGGATAACAGCGCAATCCATTTCAAGAGCCCCTATCGACAAATGGGTTTACGACC-TCGATGTTGGATCAGGGTCTCCTAGTGGTGCAGCCGCTACTAAAG
>JN814660_P._boiei_S
GCCGCGGTATCCTAACCGTGCGAAGGTAGCGTAATCACTTGTTCTTTAAATGAGGACTAGTATGAATGGCATCACGAAGGTTATACTGTCTCCTTTCTCTAATCAGTGAAACTAATCTTCCCGTGAAGAAGCGGGAATCTACATATAAGACGAGAAGACCCTATGGAGCTTTAAACGA-AATAACAACTACCACAATA-AATAATAATT-CCAGAAGTTTAA-CT-TTTACCCAGGTATTTTGTCTATTAGTTTTAGGTTGGGGTGACCGCGGAGCAAAAAACAACCTCCGCACTGAACGGGGC---CAACCCTAAACAAAAAGCTACAACTTTATGTATCAGCACACTGACACCAATTGACCCAATA-ATTTGATCAACGAACCAAGTTACCCTAGGGATAACAGCGCAATCCATTTCAAGAGCCCCTATCGACAAATGGGTTTACGACC-TCGATGTTGGATCAGGGTCTCCTAGTGGTGCAGCCGCTACTAAAG
>JN814592_P._boiei_N2
GCCGCGGTATCCTAACCGTGCGAAGGTAGCGTAATCACTTGTTCTTTAAATGAGGACTAGTATGAATGGCACCACGAAGGTTATACTGTCTCCTTTTTCTAATCAGTGAAACTAATCTTCCCGTGAAGAAGCGGGAATCTACACATAAGACGAGAAGACCCTATGGAGCTTTAAACGA-AATAACAACTACCATAATA-AACACCAATT-TCAGAAGTTTAA-CT-CTTATCCAAGTATTTTGTTTATAAGTTTTAGGTTGGGGTGACCGCTGAGCAAAAAACAACCTCCGCACTGAACAGGGC---CGACCCTAAACAAAAAGCTACAACTTTATGTATCAGCACACTGACACCAATTGACCCAATA-ATTTGATCAACGAACCAAGTTACCCTAGGGATAACAGCGCAATCCATTTCAAGAGCCCCTATCGACAAATGGGTTTACGACC-TCGATGTTGGATCAGGGTCTCCTAGTGGTGCAGCCGCTACTAATG
>JN814648_P._boiei_N2
GCCGCGGTATCCTAACCGTGCGAAGGTAGCGTAATCACTTGTTCTTTAAATGAGGACTAGTATGAATGGCACCACGAAGGTTATACTGTCTCCTTTTTCTAATCAGTGAAACTAATCTTCCCGTGAAGAAGCGGGAATCTACACATAAGACGAGAAGACCCTATGGAGCTTTAAACGA-AATAACAACTACCATAATA-AACACCAATT-TCAGAAGTTTAA-CT-CTTATCCAGGTATTTTGTTTATAAGTTTTAGGTTGGGGTGACCGCTGAGCAAAAAACAACCTCCGCACTGAACAGGGC---CGACCCTAAACAAAAAGCTACAACTTTATGTATCAGCACACTGACACCAATTGACCCAATA-ATTTGATCAACGAACCAAGTTACCCTAGGGATAACAGCGCAATCCATTTCAAGAGCCCCTATCGACAAATGGGTTTACGACC-TCGATGTTGGATCAGGGTCTCCTAGTGGTGCAGCCGCTACTAATG
>JN814620_P._boiei_N2
GCCGCGGTATCCTAACCGTGCGAAGGTAGCGTAATCACTTGTTCTTTAAATGAGGACTAGTATGAATGGCACCACGAAGGTTATACTGTCTCCTTTTTCTAATCAGTGAAACTAATCTTCCCGTGAAGAAGCGGGAATCTACACATAAGACGAGAAGACCCTATGGAGCTTTAAACTA-AATAACAACTACCATAATA-AACACCAATT-TCAGAAGTTTAA-CT-CTTATCCAGGTATTTTGTTTATAAGTTTTAGGTTGGGGTGACCGCTGAGCAAAAAACAACCTCCGCACTGAACAGGGC---CGACCCTAAACAAAAAGCTACAACTTTATGTATCAGCACACTGACACCAATTGACCCAATA-ATTTGATCAACGAACCAAGTTACCCTAGGGATAACAGCGCAATCCATTTCAAGAGCCCCTATCGACAAATGGGTTTACGACC-TCGATGTTGGATCAGGGTCTCCTAGTGGTGCACCCGCTACTAATG
>KF214144_P._pombali
GCCGCGGTATCCTAACCGTGCGAAGGTAGCGTAATCACTTGTTCTTTAAATGAGGACTAGTATGAATGGCATCACGAAGGTTATACTGTCTCCTTTCTCTAATCAGTGAAACTAATCTTCCCGTGAAGAAGCGGAAATCCACATATAAGACGAGAAGACCCTATGGAGCTTTAAACAA-AATAACAACTACCACCATT-AATATTAATC-CCAGAAAATTAA-CT-CTTATCCAGGTATTTTGTCTATTAGTTTTAGGTTGGGGTGACCGCGGAGCAAAAAACAACCTCCGCATTGAACGGAAC---TAACCCTAAGCAAAAAGCTACAACTTTATGCATCAACACACTGACATTAATTGACCCAATA-ATTTGATCAACGAACCAAGTTACCCTAGGGATAACAGCGCAATCCATTTCAAGAGCCCCTATCGACAAATGGGTTTACGACC-TCGATGTTGGATCAGGGTCTCCTAGTGGTGCAGCCGCTACTAAAG
>KF214148_P._pombali
GCCGCGGTATCCTAACCGTGCGAAGGTAGCGTAATCACTTGTTCTTTAAATGAGGACTAGTATGAATGGCATCACGAAGGTTATACTGTCTCCTTTCTCTAATCAGTGAAACTAATCTTCCCGTGAAGAAGCGGAAATCCACATATAAGACGAGAAGACCCTATGGAGCTTTAAACAA-AATAACAACTACCACCATT-AATATTAATC-CCAGAAAATTAA-CT-CTTATCCAGGTATTTTGTCTATTAGTTTTAGGTTGGGGTGACCGCGGAGCAAAAAACAACCTCCGCATTGAACGGAAC---TAACCCTAAGCAAAAAGCTACAACTTTATGCATCAACACACTGACATTAATTGACCCAATA-ATTTGATCAACGAACCAAGTTACCCTAGGGATAACAGCGCAATCCATTTCAAGAGCCCCTATCGACAAATGGGTTTACGACC-TCGATGTTGGATCAGGGTCTCCTAGTGGTGCAGCCGCTACTAAAG
>FJ685697_P._goyana
GCCGCGGTATCCTAACCGTGCGAAGGTAGCGTAATCACTTGTTCTTTAAATAAGGACTAGTATGAATGGCATCACGAAGGTTACACTGTCTCCTTTCTCTAATCAGTGAAACTAATCTTCCCGTGAAGAAGCGGGAATCCACATATAAGACGAGAAGACCCTATGGAGCTTTAAACAA-AATAACAACTACCATAACA-AATACTAATT-CCAGAAAATTAA-CT-TTTACTCAGGTATTTTGTCTATTAGTTTTAGGTTGGGGTGACCGCGGAGCAAAAAACAACCTCCGCACTGAACGGGGC-T-TACCCCTAAACAAAAAACTACAACTTTATGTATCAGCACACTGACACCAATTGACCCAATA-ATTTGATCAACGAACCAAGTTACCCTAGGGATAACAGCGCAATCCATTTCAAGAGCCCCTATCGACAAATGGGTTTACGACC-TCGATGTTGGATCAGGGTCTCCTAGTGGTGCAGCCGCTACTGAAG
>KU495479_P._goyana
GCCGCGGTATCCTAACCGTGCGAAGGTAGCGCAATCACTTGTTCTTTAAATGAGGACTAGTATGAATGGCATCACGAAGGTTACACTGTCTCCTTTCTCTAATCAGTGAAACTAATCTTCCCGTGAAGAAGCGGGAATCCAAATATAAGACGAGAAGACCCTATGGAGCTTTAAACAA-AATAACAACTACCGTGACA-AACACTAATT-CCAGAAAATTAA-CC-TTTACTCAGGTATTTTGTCTATTAGTTTTAGGTTGGGGTGACCGCGGAGCAAAAAACAACCTCCGCACTGAACGGGGC-T-TGCCCCTAAACAAAAAACTACAACTTTATGTATCAGCACACTGACACCAATTGACCCAATA-ATTTGATCAACGAACCAAGTTACCCTAGGGATAACAGCGCAATCCATTTCAAGAGCCCCTATCGACAAATGGGTTTACGACC-TCGATGTTGGATCAGGGTCTCCTAGTGGTGCAGCCGCTACTAAAG
>FJ685696_P._cururu
GCCGCGGTATCCTAACCGTGCGAAGGTAGCGTAATCACTTGTTCTTTAAATGAGGACTAGTATGAATGGCATCACGAAGGTTATACTGTCTCCTTTCTCTAATCAGTGAAACTAATCTTCCCGTGAAGAAGCGGGAATCCACATATAAGACGAGAAGACCCTATGGAGCTTTAAACGA-AATAACAACTACCTCAACA-AATATTAATT-CCAGAAGATTAA-CT-TTTACCTTGGTATTTTGTCCACTAGTTTTGGGTTGGGGTGACCGCGGAGCAAAAAACAACCTCCGCATTGAACGGGAT---TTACCCTAAACAAAAAACTACAACTTTATGTATCAGCATACTGACATTAATTGACCCAATA-ATTTGATCAACGAACCAAGTTACCCTAGGGATAACAGCGCAATCCATTTCAAGAGCCCCTATCGACAAATGGGTTTACGACC-TCGATGTTGGATCAGGGTCTCCTAGTGGTGCAGCCGCTACTAATG
>KU495477_P._cururu
GCCGCGGTATCCTAACCGTGCGAAGGTAGCGTAATCACTTGTTCTTTAAATGAGGACTAGTATGAATGGCATCACGAAGGTTATACTGTCTCCTTTCTCTAATCAGTGAAACTAATCTTCCCGTGAAGAAGCGGGAATCCACATATAAGACGAGAAGACCCTATGGAGCTTTAAACGA-AATAACAACTACCTCAACA-AATATTAATT-CCAGAAGATTAA-CT-TTTACCTTGGTATTTTGTCCACTAGTTTTGGGTTGGGGTGACCGCGGAGCAAAAAACAACCTCCGCATTGAACGGGAT---TTACCCTAAACAAAAAACTACAACTTTATGTATCAGCATACTGACATTAATTGACCCAATA-ATTTGATCAACGAACCAAGTTACCCTAGGGATAACAGCGCAATCCATTTCAAGAGCCCCTATCGACAAATGGGTTTACGACC-TCGATGTTGGATCAGGGTCTCCTAGTGGTGCAGCCGCTACTAATG
>KU495478_P._cururu
GCCGCGGTATCCTAACCGTGCGAAGGTAGCGTAATCACTTGTTCTTTAAATGAGGACTAGTATGAATGGCATCACGAAGGTTATACTGTCTCCTTTCTCTAATCAGTGAAACTAATCTTCCCGTGAAGAAGCGGGAATCCACATATAAGACGAGAAGACCCTATGGAGCTTTAAACGA-AATAACAACTACCTCAACA-AATATTAATT-CCAGAAGATTAA-CT-TTTACCTTGGTATTTTGTCCACTAGTTTTGGGTTGGGGTGACCGCGGAGCAAAAAACAACCTCCGCATTGAACGGGAT---TTACCCTAAACAAAAAACTACAACTTTATGTATCAGCATACTGACATTAATTGACCCAATA-ATTTGATCAACGAACCAAGTTACCCTAGGGATAACAGCGCAATCCATTTCAAGAGCCCCTATCGACAAATGGGTTTACGACC-TCGATGTTGGATCAGGGTCTCCTAGTGGTGCAGCCGCTACTAATG
>FJ685700_P._renalis
GCCGCGGTATCCTAACCGTGCGAAGGTAGCGTAATCACTTGTTCTTTAAATGAGGACTAGTATGAATGGCACCACGAAGGTTATACTGTCTCCTTTCTCTAATCAGTGAAACTAATCTTCCCGTGAAGAAGCGGGAATCCACATATAAGACGAGAAGACCCTATGGAGCTTTAAACGA-AATGACAACTACCACAACA-TACACTTACT-CCAGAGGATTAA-CT-CTTATTTTGATATTTTGTCCATTAGTTTTAGGTTGGGGTGACCGCGGAGCAAAAAACAACCTCCGCACTGAACGGGAT---TTACCCTAAACAAAAAACTACAACTTTATGTCTCAGCATACTGACATTAATTGACCCAATA-ATTTGATCAACGAACCAAGTTACCCTAGGGATAACAGCGCAATCCATTTCAAGAGCCCCTATCGACAAATGGGTTTACGACC-TCGATGTTGGATCAGGGTCTCCTAGTGGTGCAGCCGCTACTAAAG
>JN814584_P._renalis
GCCGCGGTATCCTAACCGTGGGAAGGTAGCGTAATCACTTGTTCTTTAAATGAGGACTAGTATGAATGGCACCACGAAGGTTATACTGTCTCCTTTCTCTAATCAGTGAAACTAATCTTCCCGTGAAGAAGCGGGAATCCACATATAAGACGAGAAGACCCTATGGAGCTTTAAACGA-AATGACAACTACCACAACA-TACACTTACT-CCAGAGGATTAA-CT-CTTATTTTGGTATTTTGTCCATTAGTTTTAGGTTGGGGTGACCGCGGAGCAAAAAACAACCTCCGCACTGAACGGGAT---TTACCCTAAACAAAAAACTACAACTTTATGTCTCAGCATACTGACATTAATTGACCCAATA-ATTTGATCAACGAACCAAGTTACCCTAGGGATAACAGCGCAATCCATTTCAAGAGCCCCTATCGACAAAT--GTTTACGACC-TCGATGTTGGATCAGGGTCTCCTAGTGGTGCAGCCGCTACTAAAG
>FJ685698_P._laticeps
GCCGCGGTATCCTAACCGTGCGAAGGTAGCGTAATCACTTGTTCTTTAAATGAGGACTAGTATGAATGGCATCACGAAGGTTATACTGTCTCCTTTCTCTAATCAGTGAAACTAATCTTCCCGTGAAGAAGCGGGAATCTATATATAAGACGAGAAGACCCTATGGAGCTTTAAACGA-AATAACAACTACCACAACA-AACACTAACT-TCAGAAGACTAA-CT-CTTACCTTGGTATTTTGTCTATTAGTTTTAGGTTGGGGTGACCGCGGAGCAAAAAACAACCTCCGCATTGAACGGGA----CTACCCTAAACAAAAAACTACAACTTTATGTATCAGCACACTGACATTAATTGACCCAATA-ATTTGATCAACGAACCAAGTTACCCTAGGGATAACAGCGCAATCCATTTCAAGAGCCCCTATCGACAAATGGGTTTACGACC-TCGATGTTGGATCAGGGTCTCCTAGTGGTGCAGCCGCTACTAAAG
>JN814630_P._boiei_N1
GCCGCGGTATCCTAACCGTGCGAAGGTAGCGTAATCACTTGTTCTTTAAATGAGGACTAGTATGAATGGCACCACGAAGGTTATACTGTCTCCTTTTTCTAATCAGTGAAACTAATCTTCCCGTGAAGAAGCGGGAATCTACACATAAGACGAGAAGACCCTATGGAGCTTTAAACGA-AATAACAACTACCACATTT-AATACTAATT-TCAGAAGTTTAA-CT-CTTACCCGGGTATTTTGTTTATTAGTTTTAGGTTGGGGTGACCGCGGAGCAAAAAACAACCTCCGCACTGAACGGGA----CAACCCTAAACAAAAAGCTACAACCTTATGTATCAGTACACTGACACTAATTGACCCAATA-ATTTGATCAACGAACCAAGTTACCCTAGGGATAACAGCGCAATCCATTTCAAGAGCCCCTATCGACAAATGGGTTTACGACC-TCGATGTTGGATCAGGGTCTCCTAGTGGTGCAGCCGCTACTAATG
>JN814653_P._boiei_N1
GCCGCGGTATCCTAACCGTGCGAAGGTAGCGTAATCACTTGTTCTTTAAATGAGGACTAGTATGAATGGCACCACGAAGGTTATACTGTCTCCTTTTTCTAATCAGTGAAACTAATCTTCCCGTGAAGAAGCGGGAATCTACACATAAGACGAGAAGACCCTATGGAGCTTTAAACGA-AATAACAACTACCACATTT-AATACTAATT-TCAGAAGTTTAA-CT-CTTACCCGGGTATTTTGTTTATTAGTTTTAGGTTGGGGTGACCGCGGAGCAAAAAACAACCTCCGCACTGAACGGGA----CAACCCTAAACAAAAAGCTACAACCTTATGTATCAGTACACTGACACTAATTGACCCAATA-ATTTGATCAACGAACCAAGTTACCCTAGGGATAACAGCGCAATCCATTTCAAGAGCCCCTATCGACAAATGGGTTTACGACC-TCGATGTTGGATCAGGGTCTCCTAGTGGTGCAGCCGCTACTAATG
>JN814662_P._boiei_N1
GCCGCGGTATCCTAACCGTGCGAAGGTAGCGTAATCACTTGTTCTTTAAATGAGGACTAGTATGAATGGCACCACGAAGGTTATACTGTCTCCTTTTTCTAATCAGTGAAACTAATCTCCCCGTGAAGAAGCGGGAATCTACACATAAGACGAGAAGACCCTATGGAGCTTTAAACGA-AATAACAACTACCACAATT-AATACTAATT-TCAGAAGTTTAA-CT-CTTACCCTGGTATTTTGTTTATTAGTTTTAGGTTGGGGTGACCGCGGAGCAAAAAACAACCTCCGCACTGAACGGACA---ACCCCCTAAACAAAAAGCTACAACTTTATGTATCAGCACACTGACACTAATTGACCCAATA-ATTTGATCAACGAACCAAGTTACCCTAGGGATAACAGCGCAATCCATTTCAAGAGCCCCTATCGACAAATGGGTTTACGACC-TCGATGTTGGATCAGGGTCTCCTAGTGGTGCAGCCGCTACTAATG
>KF214151_P._appendiculata
GCCGCGGTATCCTAACCGTGCGAAGGTAGCGTAATCACTTGTTCTTTAAATGAGGACTAGTATGAATGGCACCACGAAGGTTATACTGTCTCCTTTCTCTAATCAGTGAAACTAATCTTCCCGTGAAGAAGCGGGAATCTACATATAAGACGAGAAGACCCTATGGAGCTTTAAACGA-AATAACAACTACCACAACA-AACACCAATT-CCAGAAAATCAA-CCATCTACCTCGGTATTTTGTCTATTAGTTTTAGGTTGGGGTGACCGCGGAGCAAAAAACAACCTCCGCAATGAACGGGAC---CTACCCTAAACAAAAAGCTACAACTTTATGTATCAGCATACTGACATTAATTGACCCAATA-ATTTGATCAACGAACCAAGTTACCCTAGGGATAACAGCGCAATCCATTTCAAGAGCCCCTATCGACAAATGGGTTTACGACC-TCGATGTTGGATCAGGGTCTCCTAGTGGTGCAGCCGCTACTAAAG
>KF214152_P._appendiculata
GCCGCGGTATCCTAACCGTGCGAAGGTAGCGTAATCACTTGTTCTTTAAATGAGGACTAGTATGAATGGCACCACGAAGGTTATACTGTCTCCTTTCTCTAATCAGTGAAACTAATCTTCCCGTGAAGAAGCGGGAATCTACATATAAGACGAGAAGACCCTATGGAGCTTTAAACGA-AATAACAACTACCACAACA-AACATCAATT-CCAGAAAATCAA-CCATCTACCTCGGTATTTTGTCTATTAGTTTTAGGTTGGGGTGACCGCGGAGCAAAAAACAACCTCCGCAATGAACGGGAC---CTACCCTAAACAAAAAGCTACAACTTTATGTATCAGCATACTGACATTAATTGACCCAATA-ATTTGATCAACGAACCAAGTTACCCTAGGGATAACAGCGCAATCCATTTCAAGAGCCCCTATCGACAAATGGGTTTACGACC-TCGATGTTGGATCAGGGTCTCCTAGTGGTGCAGCCGCTACTAAAG
>KF214158_P._tupinamba
GCCGCGGTATCCTAACCGTGCGAAGGTAGCGTAATCACTTGTTCTTTAAATGAGGACTAGTATGAATGGCACCACGAAGGTTATACTGTCTCCTTTCTCTAATCAGTGAAACTAATCTTCCCGTGAAGAAGCGGGAATCCACATATAAGACGAGAAGACCCTATGGAGCTTTAAACGA-AATAACAACTACCACAACA-AGCACTAATT-CCAGAAAATCAA-CCATCTACCTCGGTATTTTGTTTATTAGTTTTAGGTTGGGGTGACCGCGGAGCAAAAAACAACCTCCGCAATGAACGGGAC---TTACCCTAAACAAAAAGCTACAACTTTATGTATCAGCATACTGACATTAATTGACCCAATA-ATTTGATCAACGAACCAAGTTACCCTAGGGATAACAGCGCAATCCATTTCAAGAGCCCCTATCGACAAATGGGTTTACGACC-TCGATGTTGGATCAGGGTCTCCTAGTGGTGCAGCCGCTACTAAAG
>KF214159_P._tupinamba
GCCGCGGTATCCTAACCGTGCGAAGGTAGCGTAATCACTTGTTCTTTAAATGAGGACTAGTATGAATGGCACCACGAAGGTTATACTGTCTCCTTTCTCTAATCAGTGAAACTAATCTTCCCGTGAAGAAGCGGGAATCCACATATAAGACGAGAAGACCCTATGGAGCTTTAAACGA-AATAACAACTACCACAACA-AGCACTAATT-CCAGAAAATCAA-CCATCTACCTCGGTATTTTGTTTATTAGTTTTAGGTTGGGGTGACCGCGGAGCAAAAAACAACCTCCGCAATGAACGGGAC---TTACCCTAAACAAAAAGCTACAACTTTATGTATCAGCATACTGACATTAATTGACCCAATA-ATTTGATCAACGAACCAAGTTACCCTAGGGATAACAGCGCAATCCATTTCAAGAGCCCCTATCGACAAATGGGTTTACGACC-TCGATGTTGGATCAGGGTCTCCTAGTGGTGCAGCCGCTACTAAAG
>KF214160_P._tupinamba
GCCGCGGTATCCTAACCGTGCGAAGGTAGCGTAATCACTTGTTCTTTAAATGAGGACTAGTATGAATGGCACCACGAAGGTTATACTGTCTCCTTTCTCTAATCAGTGAAACTAATCTTCCCGTGAAGAAGCGGGAATCCACATATAAGACGAGAAGACCCTATGGAGCTTTAAACGA-AATAACAACTACCACAACA-AGCACTAATT-CCAGAAAATCAA-CCATCTACCTCGGTATTTTGTTTATTAGTTTTAGGTTGGGGTGACCGCGGAGCAAAAAACAACCTCCGCAATGAACGGGAC---TTACCCTAAACAAAAAGCTACAACTTTATGTATCAGCATACTGACATTAATTGACCCAATA-ATTTGATCAACGAACCAAGTTACCCTAGGGATAACAGCGCAATCCATTTCAAGAGCCCCTATCGACAAATGGGTTTACGACC-TCGATGTTGGATCAGGGTCTCCTAGTGGTGCAGCCGCTACTAAAG
>KF214155_P._belzebul
GCCGCGGTATCCTAACCGTGCGAAGGTAGCGTAATCACTTGTTCTTTAAATGAGGACTAGTATGAATGGCACCACGAAGGTTATACTGTCTCCTTTCTCTAATCAGTGAAACTAATCTTCCCGTGAAGAAGCGGGAATCTACATATAAGACGAGAAGACCCTATGGAGCTTTAAACGA-AATAACAACTACCACAACA-AGCATTAATT-CCAGAAAATCAG-CCATCTACCTCGGTATTTTGTCTATTAGTTTTAGGTTGGGGTGACCGCGGAGCAAAAAACAACCTCCGCAATGAACGGGAC---CAACCCTAAACAAAAAGCTACAACTTTATGTATCAGCATACTGACATTAATTGACCCAATA-ATTTGATCAACGAACCAAGTTACCCTAGGGATAACAGCGCAATCCATTTCAAGAGCCCCTATCGACAAATGGGTTTACGACC-TCGATGTTGGATCAGGGTCTCCTAGTGGTGCAGCCGCTACTAAAG
>KF214156_P._belzebul
GCCGCGGTATCCTAACCGTGCGAAGGTAGCGTAATCACTTGTTCTTTAAATGAGGACTAGTATGAATGGCACCACGAAGGTTATACTGTCTCCTTTCTCTAATCAGTGAAACTAATCTTCCCGTGAAGAAGCGGGAATCTACATATAAGACGAGAAGACCCTATGGAGCTTTAAACGA-AATAACAACTACCACAACA-AGCATTAATT-CCAGAAAATCAG-CCATCTACCTCGGTATTTTGTTTATTAGTTTTAGGTTGGGGTGACCGCGGAGCAAAAAACAACCTCCGCAATGAACGGGAC---CAACCCTAAACAAAAAGCTACAACTTTATGTATCAGCATACTGACATTAATTGACCCAATA-ATTTGATCAACGAACCAAGTTACCCTAGGGATAACAGCGCAATCCATTTCAAGAGCCCCTATCGACAAATGGGTTTACGACC-TCGATGTTGGATCAGGGTCTCCTAGTGGTGCAGCCGCTACTAAAG
>KF214154_P._belzebul
--------------------------------------TTGTTCTTTAAATGAGGACTAGTATGAATGGCACCACGAAGGTTATACTGTCTCCTTTCTCTAATCAGTGAAACTAATCTTCCCGTGAAGAAGCGGGAATCTACATATAAGACGAGAAGACCCTATGGAGCTTTAAACGA-AATAACAACTACCACAACA-AGCATTAATT-CCAGAAAATCAG-CCATCTACCTCGGTATTTTGTCTATTAGTTTTAGGTTGGGGTGACCGCGGAGCAAAAAACAACCTCCGCAATGAACGGGAC---CAACCCTAAACAAAAAACTACAACTTTATGTATCAGCATACTGACATTAATTGACCCAATA-ATTTGATCAACGAACCAAGTTACCCTAGGGATAACAGCGCAATCCATTTCAGGAGCCCCTATCGACAAATGGGTTTACGACC-TCCATGTTGGATCAGGGTCTCCTAGTGGTGCAGCCGCTACTAAAG
>FJ685692_P._bigibbosa
GCCGCGGTATCCTAACCGTGCGAAGGTAGCGTAATCACTTGTTCTTTAAATAAGGACTAGTATGAATGGCATCACGAAGGTTACACTGTCTCCTCTCTCTAATCAGTGAAACTAATCTTCCCGTGAAGAAGCGGGAATCCGCACATAAGACGAGAAGACCCTATGGAGCTTTAAACGA-AATAACAACTACCACTACA-AATACTAATT-CCAGAAAACTAA-TA-TCTACCTCGGTATTTTGTCTA-TAGTTTTAGGTTGGGGTGACCGCGGAGCAAAAAACAACCTCCGCATTGAACCGGA----TATCCCTAAACAAAAAGCTACAACTTTATGTATCAGCATACTGACATTAATTGACCCAATA-ATTTGATCAACGAACCAAGTTACCCTAGGGATAACAGCGCAATCCATTTCAAGAGCCCCTATCGACAAATGGGTTTACGACC-TCGATGTTGGATCAGGGTCTCCCAGTGGTGCAGCCGCTACTAAAG
>MG798659_P._bigibbosa
GCCGCGGTATCCTAACCGTGCGAAGGTAGCGTAATCACTTGTTCTTTAAATAAGGACTAGTATGAATGGCATCACGAAGGTTACACTGTCTCCTCTCTCTAATCAGTGAAACTAATCTTCCCGTGAAGAAGCGGGAATCCACACATAAGACGAGAAGACCCTATGGAGCTTTAAACGA-AATAACAACTGCCACCACA-AATACTAATT-CCAGAAAACTAA-TA-TCTACCTCGGTATTTTGTCTATTAGTTTTAGGTTGGGGTGACCGCGGAGCAAAAAACAACCTCCGCATTGAACCGGA----TATCCCTAAACAAAAAGCTACAACTTTATGTATCAGCATACTGACATTAATTGACCCAATA-ACTTGATCAACGAACCAAGTTACCCTAGGGATAACAGCGCAATCCATTTCAAGAGCCCCTATCGACAAATGGGTTTACGACC-TCGATGTTGGATCAGGGTCTCCCAGTGGTGCAGCCGCTACTAAAG
>MG798660_P._bigibbosa
GCCGCGGTATCCTAACCGTGCGAAGGTAGCGTAATCACTTGTTCTTTAAATAAGGACTAGTATGAATGGCATCACGAAGGTTACACTGTCTCCTCTCTCTAATCAGTGAAACTAATCTTCCCGTGAAGAAGCGGGAATCCACACATAAGACGAGAAGACCCTATGGAGCTTTAAACGA-AATAACAACTGCCACCACA-AATACTAATT-CCAGAAAACTAA-TA-TCTACCTCGGTATTTTGTCTATTAGTTTTAGGTTGGGGTGACCGCGGAGCAAAAAACAACCTCCGCATTGAACCGGA----TATCCCTAAACAAAAAGCTACAACTTTATGTATCAGCATACTGACATTAATTGACCCAATA-ACTTGATCAACGAACCAAGTTACCCTAGGGATAACAGCGCAATCCATTTCAAGAGCCCCTATCGACAAATGGGTTTACGACC-TCGATGTTGGATCAGGGTCTCCCAGTGGTGCAGCCGCTACTAAAG
>DQ283039_P._avelinoi
GCCGCGGTATCCTAACCGTGCGAAGGTAGCGTAATCACTTGTTCTTTAAATAAGGACTAGTATGAATGGCATCACGAAGGTTACACTGTCTCCTTTCTCTAATCAGTGAAACTAATCTTCCCGTGAAGAAGCGGGAATCCACATATAAGACGAGAAGACCCTATGGAGCTTTAAACAA-AATGACAACTGCCACTTCA-AACATCAATTTCCAGAAGACTAA-TC-TTTACCTCGGCATTTTGTTCATTAGTTTTAGGTTGGGGTGACCGCGGAGTAAAAAACAACCTCCGCATTGAACGGAA----CAACCCTAAACAAAAAGCTACAACTTTATGTATCAGCACACTGACATTAATTGACCCAATA-ATTTGATCAACGAACCAAGTTACCCTAGGGATAACAGCGCAATCCATTTCAAGAGCCCCTATCGACAAATGGGTTTACGACC-TCGATGTTGGATCAGGGTCTCCCAGTGGTGCAGCCGCTACTAAAG
>KP295643_P._avelinoi
GCCGCGGTATCCTAACCGTGCGAAGGTAGCGTAATCACTTGTTCTTTAAATAAGGACTAGTATGAATGGCATCACGAAGGTTACACTGTCTCCTTTCTCTAATCAGTGAAACTAATCTTCCCGTGAAGAAGCGGGAATCCACATATAAGACGAGAAGACCCTATGGAGCTTTAAACAA-AATGACAACTGCCACTTCA-AACATCAATTTCCAGAAGACTAA-TC-TTTACCTCGGCATTTTGTTCATTAGTTTTAGGTTGGGGTGACCGCGGAGTAAAAAACAACCTCCGCATTGAACGGAA----CAACCCTAAACAAAAAGCTACAACTTTATGTATCAGCACACTGACATTAATTGACCCAATA-ATTTGATCAACGAACCAAGTTACCCTAGGGATAACAGCGCAATCCATTTCAAGAGCCCCTATCGACAAATGGGTTTACGACC-TCGATGTTGGATCAGGGTCTCCCAGTGGTGCAGCCGCTACTAAAG
>FJ685691_P._avelinoi
GCCGCGGTATCCTAACCGTGCGAAGGTAGCGTAATCACTTGTTCTTTAAATAAGGACTAGTATGAATGGCATCACGAAGGTTACACTGTCTCCTTTCTCTAATCAGTGAAACTAATCTTCCCGTGAAGAAGCGGGAATCCACATATAAGACGAGAAGACCCTATGGAGCTTTAAACAA-AATGACAACTGCCACTTCA-AACATCAATTTCCAGAAGACTAA-TC-TTTACCTCGGTATTTTGTTCATTAGTTTTAGGTTGGGGTGACCGCGGAGTAAAAAACAACCTCCGCATTGAACGGAA----TAACCCTAAACAAAAAGCTACAACTTTATGTATCAGCACACTGACATTAATTGACCCAATA-ATTTGATCAACGAACCAAGTTACCCTAGGGATAACAGCGCAATCCATTTCAAGAGCCCCTATCGACAAATGGGTTTACGACC-TCGATGTTGGATCAGGGTCTCCCAGTGGTGCAGCCGCTACTAAAG
>KU495472_P._brauni
GCCGCGGTATCCTAACCGTGCGAAGGTAGCGTAATCACTTGTCCTTTAAATAAGGACTAGTATGAATGGCATCACGAAGGTTACACTGTCTCCTCTCTCTAATCAGTGAAACTAATCTTCCCGTGAAGAAGCGGGAATCTACATATAAGACGAGAAGACCCTATGGAGCTTTAAACAA-AATAACAAATACCACTTCA-AATATTAACT-CCAGAGAACTAA-TC-TTTATATCGGTATTTTGTTCATTAGTTTTAGGTTGGGGTGACCGCGGAGCAAAAAACAACCTCCGCATTGAACGGAA----TTACCCTAAACAAAAAGCTACAACTTTATGTATCAGCACACTGACATTAATTGACCCAATA-ATTTGATCAACGAACCAAGTTACCCTAGGGATAACAGCGCAATCCATTTCAAGAGCCCCTATCGACAAATGGGTTTACGACC-TCGATGTTGGATCAGGGTCCCCCAGTGGTGCAGCCGCTACTAAAG
>FJ685701_P._schirchi
GCCGCGGTATCCTAACCGTGCGAAGGTAGCGTAATCACTTGTTCTTTAAATGAGGACTAGTATGAACGGCATCACGAAGGTTATACTGTCTCCTTTTTCTAATCAGTAAAACTAATCTTCCCGTGAAGAAGCGGGAATCCACATATAAGACGAGAAGACCCTATGGAGCTTTAAACAA-AATAACAACTACCTCTGCA-AACAAAAATT-TCAGAAAACAAACCA-CTCATTTTGGTATTATGTCTATGAGTTTTAGGTTGGGGTGACCGCGGAGCAAAAAACAACCTCCACATTGAACGGAAA---CTTACCTAAACAAAAAGCCACAACTTTATGTATCAGCAAACTGACATTAATTGACCCAATA-ATTTGATCAACGAACCAAGTTACCCTAGGGATAACAGCGCAATCCATTTCAAGAGCCCCTATCGACAAATGGGTTTACGACC-TCGATGTTGGATCAGGGTCTCCAAGTGGTGCAGCCGCTACTAACG
>FJ685694_P._aff_ararype
GCCGCGGTATCCTAACCGTGCGAAGGTAGCGTAATCACTTGTTCTTTAAATGAGGACTAGTATGAATGGCACCACGAGGGTTACACTGTCTCCTTTTTCTAATCGGTGAAACTAATCTTCCCGTGAAGAAGCGGGGATAAAAATATAAGACGAGAAGACCCTATGGAGCTTTAAACAA-AATAACAATTACCACAACTAAAAATAAATT-CCAGAAAAATAACCC-CCCACCTCGGTACTCTGTTTATTAGTTTTAGGTTGGGGTGACCGCGGAGCAAAAAACAACCTCCGCGCTGAACGGGAC-T-TACCCCTAAACAAAAAGCTACAACTTTATGTATCAGCACACTGACACCAATTGACCCAAAA-ATTTGATCAACGAACCAAGTTACCCTAGGGATAACAGCGCAATCCATTTCAAGAGCCCCTATCGACAAATGGGTTTACGACC-TCGATGTTGGATCAGGGTCCCCCAGTGGTGCAGCCGCTACTAAAG
>KX858852_P._ararype
GCCGCGGTATCCTAACCGTGCGAAGGTAGCGTAATCACTTGTTCTTTAAATGAGGACTAGTATGAATGGCACCACGAGGATTACACTGTCTCCTTTTTCTAATCAGTGAAACTAATCTCCCCGTGAAGAAGCGGGGATAAAAATATAAGACGAGAAGACCCTATGGAGCTTTAAACAA-AATAACAATTACCACAGCT-AAAATAAATT-CCAGAAAAATAACCC-CCTACCTCGGTACTCTGTTTATTAGTTTTAGGTTGGGGTGACCGCGGAGCAAAAAACAACCTCCGCGCTGAACGGGAC-C-TACCCCTTAACAAAAAGCTACAACTTTATGTATCAGCACACTGACACCAATTGACCCAATA-ATTTGATCAACGAACCAAGTTACCCTAGGGATAACAGCGCAATCCATTTCAAGAGCCCCTATCGACAAATGGGTTTACGACC----------------------------------------------
>KX858853_P._ararype
GCCGCGGTATCCTAACCGTGCGAAGGTAGCGTAATCACTTGTTCTTTAAATGAGGACTAGTATGAATGGCACCACGAGGATTACACTGTCTCCTTTTTCTAATCAGTGAAACTAATCTCCCCGTGAAGAAGCGGGGATAAAAATATAAGACGAGAAGACCCTATGGAGCTTTAAACAA-AATAACAATTACCACAGCT-AAAATAAATT-CCAGAAAAATAACCC-CCTACCTCGGTACTCTGTTTATTAGTTTTAGGTTGGGGTGACCGCGGAGCAAAAAACAACCTCCGCGCTGAACGGGAC-C-TACCCCTTAACAAAAAGCTACAACTTTATGTATCAGCACACTGACACCAATTGACCCAATA-ATTTGATCAACGAACCAAGTTACCCTAGGGATAACAGCGCAATCCATTTCAAGAGCCCCTATCGACAAATGGGTTTACGACC----------------------------------------------
>KX858854_P._ararype
GCCGCGGTATCCTAACCGTGCGAAGGTAGCGTAATCACTTGTTCTTTAAATGAGGACTAGTATGAATGGCACCACGAGGATTACACTGTCTCCTTTTTCTAATCAGTGAAACTAATCTCCCCGTGAAGAAGCGGGGATAAAAATATAAGACGAGAAGACCCTATGGAGCTTTAAACAA-AATAACAATTACCACAGCT-AAAATAAATT-CCAGAAAAATAACCC-CCTACCTCGGTACTCTGTTTATTAGTTTTAGGTTGGGGTGACCGCGGAGCAAAAAACAACCTCCGCGCTGAACGGGAC-C-TACCCCTTAACAAAAAGCTACAACTTTATGTATCAGCACACTGACACCAATTGACCCAATA-ATTTGATCAACGAACCAAGTTACCCTAGGGATAACAGCGCAATCCATTTCAAGAGCCCCTATCGACAAATGGGTTTACGACC----------------------------------------------
>ZUFMS-AMP08100_P._korekore_sp._nov.
GCCGCGGTATCCTAACCGTGCGAAGGTAGCGTAATCACTTGTTCTTTAAATGAGGACTAGTATGAATGGCACCACGAGGGTTACACTGTCTCCTTTTTCTAATCAGTGAAACTAATCCCCCCGTGAAGAAGCGGGAATAAAGATATAAGACGAGAAGACCCTATGGAGCTTTAAACAA-AATAACAACTACCACAACT-AAAATAAATT-CCAGAAAAATAACTT-CACACCTCGGTACTCTGTTTATTAGTTTTAGGTTGGGGTGACCGCGGAGCAAAAAACAACCTCCGCATTGAACGGGAC-A-TACCCCTAAACAAAAAGCTACAACTTTATGTATCAGTACACTGACACCAATTGACCCAATA-ATTTGATCAACGAACCAAGTTACCCTAGGGATAACAGCGCAATCCATTTCAAGAGCCCCTATCGACAAATGGGTTTACGACC-TCGATGTTGGATCAGGGTCCCCCAGTGGTGCAGCCGCTACTAAA-
>ZUFMS-AMP08101_P._korekore_sp._nov.
GCCGCGGTATCCTAACCGTGCGAAGGTAGCGTAATCACTTGTTCTTTAAATGAGGACTAGTATGAATGGCACCACGAGGGTTACACTGTCTCCTTTTTCTAATCAGTGAAACTAATCCCCCCGTGAAGAAGCGGGAATAAAGATATAAGACGAGAAGACCCTATGGAGCTTTAAACAA-AATAACAACTACCGCAACT-AAAATAAATT-CCAGAAAAATAACTT-CACACCTCGGTACTCTGTTTATTAGTTTTAGGTTGGGGTGACCGCGGAGCAAAAAACAACCTCCGCATTGAACGGGAC-A-TACCCCTAAACAAAAAGCTACAACTTTATGTATCAGTACACTGACACCAATTGACCCAATA-ATTTGATCAACGAACCAAGTTACCCTAGGGATAACAGCGCAATCCATTTCAAGAGCCCCTATCGACAAATGGGTTTACGACC-TCGATGTTGGATCAGGGTCCCCCAGTGGTGCAGCCGCTACTAAA-
>ZUFMS-AMP08105_P._korekore_sp._nov.
GCCGCGGTATCCTAACCGTGCGAAGGTAGCGTAATCACTTGTTCTTTAAATGAGGACTAGTATGAATGGCACCACGAGGGTTACACTGTCTCCTTTTTCTAATCAGTGAAACTAATCCCCCCGTGAAGAAGCGGGAATAAAGATATAAGACGAGAAGACCCTATGGAGCTTTAAACAA-AATAACAACTACCACAACT-AAAATAAATT-CCAGAAAAATAACTT-CACACCTCGGTACTCTGTTTATTAGTTTTAGGTTGGGGTGACCGCGGAGCAAAAAACAACCTCCGCATTGAACGGGAC-A-TACCCCTAAGCAAAAAGCTACAACTTTATGTATCAGTACACTGACACCAATTGACCCAATA-ATTTGATCAACGAACCAAGTTACCCTAGGGATAACAGCGCAATCCATTTCAAGAGCCCCTATCGACAAATGGGTTTACGACC-TCGATGTTGGATCAGGGTCCCCCAGTGGTGCAGCCGCTACTAAA-
>KX858855_P._concavitympanum
GCCGCGGTATCCTAACCGTGCGAAGGTAGCGTAATCACTTGTTCTTTAAATGAGGACTAGTATGAATGGCACCACGAGGGTTACACTGTCTCCTTTCTCTAATCAGTGAAACTAATCCCCCCGTGAAGAAGCGGGAATAGAAATATAAGACGAGAAGACCCTATGGAGCTTTAAACAA-AATAACAATTACCACAACT-AAGATAAATT-TCAGAAAAACAACCC-CCTACCCCGGTATCCTGTTTATTAGTTTTAGGTTGGGGTGACCGCGGAGCAAAAAACAACCTCCGCATTGAACGGGAT-T-TACCCCTAAACAAAAAGCTACAACTTTATGTATCAATACACTGACACCAATTGACCCAATA-ATATGATCAACGAACCAAGTTACCCTAGGGATAACAGCGCAATCCATTTCAAGAGCCCCTATCGACAAATGGGTTTACGACC----------------------------------------------
>KU495473_P._strussmannae
GCCGCGGTATCCTAACCGTGCGAAGGTAGCGTAATCACTTGTTCTTTAAATGAGGACTAGTATGAATGGCATCACGAAGGTTACACTGTCTCCTTTTTCTAATCAGTGAAACTAATCCCCCCGTGAAGAAGCGGGGATCCACATATAAGACGAGAAGACCCTATGGAGCTTTAAACGA-AATAACAACTACCACGACT-AAAATAAATT-TCAGAAAACTATTCC-CCTACCCTGGTATCCTGTCTATTAGTTTTAGGTTGGGGTGACCGCGGAGCAAAAAACAACCTCCGCACTGAACGGGGC-CCTACCCCTAAACAAAAAGCTACAACTTTATGTATCAACACACTGACACCAATTGACCCAATT-ATTTGATCAACGAACCAAGTTACCCTAGGGATAACAGCGCAATCCATTTTAAGAGCCCCTATCGACAAATGGGTTTACGACC-TCGATGTTGGATCAGGGTCTCCAAGTGGTGCAGCCGCTACTAAAG
>MHO117_P._strussmannae
GCCGCGGTATCCTAACCGTGCGAAGGTAGCGTAATCACTTGTTCTTTAAATGAGGACTAGTATGAATGGCATCACGAAGGTTACACTGTCTCCTTTTTCTAATCAGTGAAACTAATCCCCCCGTGAAGAAGCGGGGATCCACATATAAGACGAGAAGACCCTATGGAGCTTTAAACGA-AATAACAACTACCACGACT-AAAATAAATT-TCAGAAAACTATTCC-CCTACCCTGGTATCCTGTCTATTAGTTTTAGGTTGGGGTGACCGCGGAGCAAAAAACAACCTCCGCACTGAACGGGGC-CCTACCCCTAAACAAAAAGCTACAACTTTATGTATCAACACACTGACACCAATTGACCCAATT-ATTTGATCAACGAACCAAGTTACCCTAGGGATAACAGCGCAATCCATTTTAAGAGCCCCTATCGACAAATGGGTTTACGACC-TCGATGTTGGATCAGGGTCTCCAAGTGGTGCAGCCGCTACTAAAG
>MHO290_P._strussmannae
GCCGCGGTATCCTAACCGTGCGAAGGTAGCGTAATCACTTGTTCTTTAAATGAGGACTAGTATGAATGGCATCACGAAGGTTACACTGTCTCCTTTTTCTAATCAGTGAAACTAATCCCCCCGTGAAGAAGCGGGGATCCACATATAAGACGAGAAGACCCTATGGAGCTTTAAACGA-AATAACAACTACCACGACT-AAAATAAATT-TCAGAAAACTATTCC-CCTACCCTGGTATCCTGTCTATTAGTTTTAGGTTGGGGTGACCGCGGAGCAAAAAACAACCTCCGCACTGAACGGGGC-CCTACCCCTAAACAAAAAGCTACAACTTTATGTATCAACACACTGACACCAATTGACCCAATT-ATTTGATCAACGAACCAAGTTACCCTAGGGATAACAGCGCAATCCATTTTAAGAGCCCCTATCGACAAATGGGTTTACGACC-TCGATGTTGGATCAGGGTCTCCAAGTGGTGCAGCCGCTACTAAAG
>MHO309_P._strussmannae
GCCGCGGTATCCTAACCGTGCGAAGGTAGCGTAATCACTTGTTCTTTAAATGAGGACTAGTATGAATGGCATCACGAAGGTTACACTGTCTCCTTTTTCTAATCAGTGAAACTAATCCCCCCGTGAAGAAGCGGGGATCCACATATAAGACGAGAAGACCCTATGGAGCTTTAAACGA-AATAACAACTACCACGACT-AAAATAAATT-TCAGAAAACTATTCC-CCTACCCTGGTATCCTGTCTATTAGTTTTAGGTTGGGGTGACCGCGGAGCAAAAAACAACCTCCGCACTGAACGGGGC-CCTACCCCTAAACAAAAAGCTACAACTTTATGTATCAACACACTGACACCAATTGACCCAATT-ATTTGATCAACGAACCAAGTTACCCTAGGGATAACAGCGCAATCCATTTTAAGAGCCCCTATCGACAAATGGGTTTACGACC-TCGATGTTGGATCAGGGTCTCCAAGTGGTGCAGCCGCTACTAAAG
>LTJV180_P._strussmannae
GCCGCGGTATCCTAACCGTGCGAAGGTAGCGTAATCACTTGTTCTTTAAATGAGGACTAGTATGAATGGCATCACGAAGGTTACACTGTCTCCTCTTTCTAATCAGTGAAACTAATCCCCCCGTGAAGAAGCGGGGATCCACATATAAGACGAGAAGACCCTATGGAGCTTTAAACGA-AATAACAACTACCACGACT-AAAATAAATT-TCAGAAAACTATTCC-CCTACCCTGGTATCCTGTCTATTAGTTTTAGGTTGGGGTGACCGCGGAGCAAAAAACAACCTCCGCACTGAACGGGGC-CCTACCCCTAAACAAAAAGCTACAACTTTATGTATCAACACACTGACACCAATTGACCCAATT-ATTTGATCAACGAACCAAGTTACCCTAGGGATAACAGCGCAATCCATTTTAAGAGCCCCTATCGACAAATGGGTTTACGACC-TCGATGTTGGATCAGGGTCTCCAAGTGGTGCAGCCGCTACTAAAG
>FJ685695_P._cristiceps
GCCGCGGTATCCTAACCGTGCGAAGGTAGCGTAATCACTTGTTCTTTAAATGAGGACTAGTATGAATGGCACCACGAAGGTTATACTGTCTCCTTTCTCTAATCAGTGAAACTAATCTCCCCGTGAAGAAGCGGGGATTCCAATATAAGACGAGAAGACCCTATGGAGCTTTAAACAA-AATGACAACTACCACCGAC-AACACCAATT-TCAGAAAACAAGCCCACTCACCTTGGTACCATGCCCATTAGTTTTAGGTTGGGGTGACCGCGGAGCAAAAAACAACCTCCACATTGAACAGAGA-C-TAACCCTAAGCAAAAAGCAACAACTTTATGCATCAGCATACTGACATTAATTGACCCAATA-ATTTGATCAACGAACCAAGTTACCCTAGGGATAACAGCGCAATCCATTTCAAGAGCCCCTATCGACAAATGGGTTTACGACC-TCGATGTTGGATCAGGGTTACCAAGTGGTGCAGCCGCTACTAAAG
>MF953401_P._cristiceps
GCCGCGGTATCCTAACCGTGCGAAGGTAGCGTAATCACTTGTTCTTTAAATGAGGACTAGTATGAATGGCACCACGAAGGTTATACTGTCTCCTTTCTCTAATCAGTGAAACTAATCTCCCCGTGAAGAAGCGGGGATTCCAATATAAGACGAGAAGACCCTATGGAGCTTTAAACAA-AATGACAACTACCACCGAC-AACACCAATT-TCAGAAAACAAGCCCACTCACCTTGGTACCATGCCCATTAGTTTTAGGTTGGGGTGACCGCGGAGCAAAAAACAACCTCCACATTGAACAGAGA-C-TTACCCTAAGCAAAAAGCAACAACTTTATGCATCAGCATACTGACATTAATTGACCCAATA-ATTTGATCAACGAACCAAGTTACCCTAGGGATAACAGCGCAATCCATTTCAAGAGCCCCTATCGACAAATGGGTTTACGACC-TCGATGTTGGATCAGGGTTACCAAGTGGTGCAGCCGCTACTAAAG
>MF953400_P._cristiceps
GCCGCGGTATCCTAACCGTGCGAAGGTAGCGTAATCACTTGTTCTTTAAATGAGGACTAGTATGAATGGCACCACGAAGGTTATACTGTCTCCTTTCTCTAATCAGTGAAACTAATCTCCCCGTGAAGAAGCGGGGATTCCAATATAAGACGAGAAGACCCTATGGAGCTTTAAACAA-AATGACAACTACCACCGAC-AACACCAATT-TCAGAAAACAAGCCCACTTACCTTGGTACCATGCCCATTAGTTTTAGGTTGGGGTGACCGCGGAGCAAAAAACAACCTCCACATTGAACAGAGA-C-TTACCCTAAGCAAAAAGCAACAACTTTATGCATCAGCATACTGACATTAATTGACCCAATA-ATTTGATCAACGAACCAAGTTACCCTAGGGATAACAGCGCAATCCATTTCAAGAGCCCCTATCGACAAATGGGTTTACGACC-TCGATGTTGGATCAGGGTTACCAAGTGGTGCAGCCGCTACTAAAG
>JX982965_P._minuta
GCCGCGGTATCCTAACCGTGCGAAGGTAGCGTAATCACTTGTTCTTTAAATAAGGACTAGTATGAATGGCACCACGAAGGTTACACTGTCTCCTTTCTCTAATCAGTGAAACTAATCTTCCCGTGAAGAAGCGGGAATCCCTACATAAGACGAGAAGACCCTATGGAGCTTTAAACGA-AATAACAATTACCGCCAAAATATAGTAATT-CCAGAAAACCAACCC-ATTACCCCGGTACCATGTCTATTAGTTTTAGGTTGGGGTGACCGCGGAGCAAAAATCAACCTCCACATTGAACAGAGA-C-TTACCCTAAACAAAAAGCCACAACTTTATGTATCAGCATACTGACATTAATTGACCCAATA-ATTTGACCAACGAACCAAGTTACCCTAGGGATAACAGCGCAATCCATTTCAAGAGCCCCTATCGACAAATGGGTTTACGACCTTCGATGTTGGATCAGGGTTACCAAGTGGTGCAGCCGCTACTAAAG
>JX982966_P._minuta
GCCGCGGTATCCTAACCGTGCGAAGGTAGCGTAATCACTTGTTCTTTAAATAAGGACTAGTATGAATGGCACCACGAAGGTTACACTGTCTCCTTTCTCTAATCAGTGAAACTAATCTTCCCGTGAAGAAGCGGGAATCCCTACATAAGACGAGAAGACCCTATGGAGCTTTAAACGA-AATAACAATTACCGCCAAAATATAGTAATT-CCAGAAAACCAACCC-ATTACCCCGGTACCATGTCTATTAGTTTTAGGTTGGGGTGACCGCGGAGCAAAAATCAACCTCCACATTGAACAGAGA-C-TTACCCTAAACAAAAAGCCACAACTTTATGTATCAGCATACTGACATTAATTGACCCAATA-ATTTGACCAACGAACCAAGTTACCCTAGGGATAACAGCGCAATCCATTTCAAGAGCCCCTATCGACAAATGGGTTTACGACC-TCGATGTTGGATCAGGGTTACCAAGTGGTGCAGCCGCTACTAAAG
>JX982967_P._redacta
GCCGCGGTATCCTAACCGTGCGAAGGTAGCGTAATCACTTGTTCTTTAAATAAGGACTAGTATGAATGGCACCACGAAGGTTACACTGTCTCCTCTCTCTAATCAGTGAAACTAATCTTCCCGTGAAGAAGCGGGAATCCTTACATAAGACGAGAAGACCCTATGGAGCTTTAAACGA-AATAACAATTACCATTACA-TATAATAATT-CCAGAAGACTTACCC-CCCACCCCGGTACCATGTCTATTAGTTTTAGGTTGGGGTGACCGCGGAGCAAAAACCAACCTCCACATTGAACAGAAG-C-TTATTCTAAACAAAAAGCCACAACTTTATGTATCAGCATACTGACATTAATTGACCCAACA-ATTTGACCAACGAACCAAGTTACCCTAGGGATAACAGCGCAATCCATTTCAAGAGCCCCTATCGACAAATGGGTTTACGACC-TCGATGTTGGATCAGGGTAACCAAGTGGTGCAGCCGCTACTAAAG
>JX982968_P._redacta
GCCGCGGTATCCTAACCGTGCGAAGGTAGCGTAATCACTTGTTCTTTAAATAAGGACTAGTATGAATGGCACCACGAAGGTTACACTGTCTCCTCTCTCTAATCAGTGAAACTAATCTTCCCGTGAAGAAGCGGGAATCCTTACATAAGACGAGAAGACCCTATGGAGCTTTAAACGA-AATAACAATTACCATTACA-TATAATAATT-CCAGAAGACTTACCC-CCCACCCCGGTACCATGTCTATTAGTTTTAGGTTGGGGTGACCGCGGAGCAAAAACCAACCTCCACATTGAACAGAAG-C-TTATTCTAAACAAAAAGCCACAACTTTATGTATCAGCATACTGACATTAATTGACCCAACA-ATTTGACCAACGAACCAAGTTACCCTAGGGATAACAGCGCAATCCATTTCAAGAGCCCCTATCGACAAATGGGTTTACGACC-TCGATGTTGGATCAGGGTAACCAAGTGGTGCAGCCGCTACTAAAG
>AY843704_Odontpphrynus_americanus_ARG
GCCGCGGTATCCTAACCGTGCGAAGGTAGCGTAATCACTTGTTCTTTAAATGAGGACTAGTATGAATGGCACCACGAAGGTTACACTGTCTCCTTTTTCTAATCAGTAAAACTAATCTTCCCGTGAAGAAGCGGGGATCACTATATAAGACGAGAAGACCCTATGGAGCTTTAAACGA-AATAACATCTACCAACTTG-ACCAACAATT-TCAGAAAATTAA-CA-ATAAACCCGGTATAATGATTACTAGTTTTAGGTTGGGGTGACCGCGGAGCAAAAAACAACCTCCGCATTGAATGGAGT-TACACTCCTAAACAAAAAGCCACAACTTTATGTATCAATACATTGACATCCATTGACCCATTA-ATTTGATCAACGAACCAAGTTACCCTAGGGATAACAGCGCAATCCATTTCAAGAGCTCCTATCGACAAATGGGTTTACGACC-TCGATGTTGGATCAGGGTATCCCGGTGGTGCAGCCGCTACCAAAG
>FJ685686_Odontophrynus_americanus_MG
GCCGCGGTATCCTAACCGTGCGAAGGTAGCGTAATCACTTGTTCTTTAAATGAGGACTAGTATGAATGGCACCACGAAGGTTACACTGTCTCCTTTTTCTAATCAGTAAAACTAATCTTCCCGTGAAGAAGCGGGGATCCTTATATAAGACGAGAAGACCCTATGGAGCTTTAAACGA-AATAACATCTACCAACTCA-ACCAACAATT-TCAGAAAATTAA-CA-CTAAACTTGGTATAATGATTACTAGTTTTAGGTTGGGGTGACCGCGGAGCAAAAAACAACCTCCGCATTGAATGGACC-TACACTCCTAAACAAAAAACCACAACTTTATGTATCAACATATTGACATCCATTGACCCATTA-ATTTGATCAACGAACCAAGTTACCCTAGGGATAACAGCGCAATCCATTTCAAGAGCCCCTATCGACAAATGGGTTTACGACC-TCGATGTTGGATCAGGGTATCCCGGTGGTGCAGCCGCTACCAAAG
>FJ685687_Odontophrynus_carvalhoi
GCCGCGGTATCCTAACCGTGCGAAGGTAGCGTAATCACTTGTTCTTTAAATGAGGACTAGTATGAATGGCACCACGAAGGTTACACTGTCTCCTCTTTCTAATCAGTAAAACTAATCTCCCCGTGAAGAAGCGGGAATTTTCATATAAGACGAGAAGACCCTATGGAGCTTTAAACGA-AATAACAACTACCAACTCA-ATTAACAATT-TCAGAAGATTTA-TA-TTAACTTTGGTATATTGATTACTAGTTTTAGGTTGGGGTGACCGCGGAACAAAAAATAACCTCCGCATTGAAGGGACC-TATACTCCTAAGCAAAAAGCCACAACTTTATGCATCAACACATTGACATCCATTGACCCATTA-ATTTGATCAACGAACCAAGTTACCCTAGGGATAACAGCGCAATCCATTTCAAGAGCCCCTATCGACAAATGGGTTTACGACC-TCGATGTTGGATCAGGGTATCCCGGTGGTGCAGCCGCTACCAAAG
>FJ685688_Odontophrynus_cultripes
GCCGCGGTATCCTAACCGTGCGAAGGTAGCGTAATCACTTGTTCTTTAAATGAGGACTAGTATGAATGGCACCACGAAGGTTACACTGTCTCCTATTTCTAATCAGTAAAACTAATCTTCCCGTGAAGAAGCGGGGATTTTTATATAAGACGAGAAGACCCTATGGAGCTTTAAACGA-AATAACAATTACCAACTCA-ACTAACAATT-TCAGAAAATCTA-TA-TTAACTTTGGTATGATGATTACCAGTTTTAGGTTGGGGTGACCGCGGAGCAAAAAACAACCCCCGCATTGAACGGACT-AATACTCCTAAGCAAAAAACCACAACTTTATGCATCAACACATTGACATCCATTGACCCATTA-ACTTGATCAACGAACCAAGTTACCCTAGGGATAACAGCGCAATCCATTTCAAGAGCTCCTATCGACAAATGGGTTTACGACC-TCGATGTTGGATCAGGGTATCCCGGTGGTGCAGCCGCTACCAAAG
>JX564880_Odontophrynus_occidentalis
GCCGCGGTATCCTAACCGTGCGAAGGTAGCGTAATCACTTGTTCTTTAAATGAGGACTAGTATGAATGGCACCACGAAGGTTACACTGTCTCCTTTCTCTAATCAGTAAAACTAATCTTCCCGTGAAGAAGCGGGGATTTTTATATAAGACGAGAAGACCCTATGGAGCTTTAAACGA-AATAACAACTACCTTTATA-ACTAACAATT-TCAGAAAATAAG-TA-TTAATTTTGGTATAATGATTACTAGTTTTAGGTTGGGGTGACCGCGGAGCAAAAAACAACCTCCGCATTGAACGGACC-TATACTCCTAAGCAAAAAGCCACAACTTTATGCATCAACACATTGACATCCATTGACCCATTA-ATTTGATCAACGAACCAAGTTACCCTAGGGATAACAGCGCAATCCATTTCAAGAGCTCCTATCGACAAATGGGTTTACGACC-TCGATGTTGGATCAGGGTATCCCGGTGGTGCAGCCGCTACCAAAG
>KP295642_Odontophrynus_achalensis
GCCGCGGTATCCTAACCGTGCGAAGGTAGCGTAATCACTTGTTCTTTAAATGAGGACTAGTATGAATGGCACCACGAAGGTTACACTGTCTCCTTTCTCTAATCAGTAAAACTAATCTTCCCGTGAAGAAGCGGGGATTTTTATATAAGACGAGAAGACCCTATGGAGCTTTAAACGA-AATAACAACTACCTTTATA-ACTAACAATT-TCAGAAAATAAG-TA-TTAATTTTGGTATAATGATTACTAGTTTTAGGTTGGGGTGACCGCGGAGCAAAAAACAACCTCCGCATTGAACGGACC-TATACTCCTAAGCAAAAAGCCACAACTTTATGCATCAACACATTGACATCCATTGACCCATTA-ATTTGATCAACGAACCAAGTTACCCTAGGGATAACAGCGCAATCCATTTCAAGAGCTCCTATCGACAAATGGGTTTACGACC-TCGATGTTGGATCAGGGTATCCCGGTGGTGCAGCCGCTACCAAAG
>FJ685684_Macrogenioglottus_alipioi
GCCGCGGTATCCTAACCGTGCGAAGGTAGCGTAATCACTTGTTCTTTAAATGAGGACTAGTATGAATGGCATCACGAAGGTTACACTGTCTCCTTTTTCTAATCAGTAAAACTAATCTTCCCGTGAAGAAGCGGGAATTTTTATATAAGACGAGAAGACCCTATGGAGCTTTAAACGA-AATAACAACTACCTCTATT-ACT-CCAATT-TCAGAAGACAAG-CA-TTAATTCTGGTATAATGATTACTAGTTTTAGGTTGGGGTGACCGCGGAGCAAAAAACAACCTCCGCACTGAATGGACC-TACACTCCTAAGCAAAAAGCTACAACTTTATGCATCAACAAATTGACATCCATTGACCCAATA-ATTTGATCAACGAACTAAGTTACCCTAGGGATAACAGCGCAATCCATTTCAAGAGCTCCTATCGACAAATGGGTTTACGACC-TCGATGTTGGATCAGGGTATCCCAGTGGTGCAGCCGCTACTAAAG
>FJ685685_Macrogenioglottus_alipioi
GCCGCGGTATCCTAACCGTGCGAAGGTAGCGTAATCACTTGTTCTTTAAATGAGGACTAGTATGAATGGCACCACGAAGGTTACACTGTCTCCTTTTTCTAATCAGTAAAACTAATCTTCCCGTGAAGAAGCGGGAATTTTTATATAAGACGAGAAGACCCTATGGAGCTTTAAACGA-AATAACAACTACCTTTATT-ACT-CCAATT-TCAGAAGACAAA-CA-TTAACTCTGGTATAATGATTACTAGTTTTAGGTTGGGGTGACCGCGGAGCAAAAAACAACCTCCACGCTGAATGGACC-TACACTCCTAAGCAAAAAGCTACAACTTTATGTATCAACAAATTGACACCTATTGACCCAATA-ATTTGATCAACGAACCAAGTTACCCTAGGGATAACAGCGCAATCCATTTCAAGAGCCCCTATCGACAAATGGGTTTACGACC-TCGATGTTGGATCAGGGTATCCCAGTGGTGCAGCCGCTACTAAAG
>DQ283097_Cycloramphus_boraceiensis
GCCGCGGTATCCTAACCGTGCGAAGGTAGCGTAATCACTTGTTCTTTAAATGAGGACTAGTATGAAAGGCATCACGAGGGTTACACTGTCTCCTCTCTCTAATCAGTGAAACTAATCTCCCCGTGAAGAAGCGGGGATTTATATATAAGACGAGAAGACCCTATGGAGCTTTAAATGACAATAACAATTGCTACAACA--CCTTTTATT-CCAGAAAATTTA-CT-TTTATCCTAGCATCATGATTATTAATTTTAGGTTGGGGTGACCGCGGAGCACAAAACAACCTCCATATTGAAATAGAATCCAAATTCTTAGCAAAAAGTCACAACTTTACGCATCAACAAATTGACATCAATTGACCCAATA-TTTTGACCAACGAACCAAGTTACCCTAGGGATAACAGCGCAATCCACTTCAAGAGCTCATATCGACAAGTGGGTTTACGACC-TCGATGTTGGATCAGGGTACCCCAGTGGTGCAGCCGCTACTAAAG
>FJ685682_Thoropa_miliaris
GCCGCGGTATCCTAACCGTGCGAAGGTAGCGTAATCACTTGTTCTTTAAATGAGGACTAGTATGAAAGGCATCACGAGGGTTATACTGTCTCCTTTTTCTAATTAGTGAAACTAATCTCCCCGTGAAGAAGCGGGGATTATACTATAAGACGAGAAGACCCTATGGAGCTTTAAATAA-TGTAACAATTGCTACTTTA-TCTTTACTTA-CCTTATAAC-----------ATCTAGCAACATGATTACTAATTTTTGGTTGGGGTGACCGCGGAGCACAAAATAACCTCCACATTGAAAGGAA--GATACTCCTAAGCTAAAAGCAACAACTTTAAGCATCAATAAATTGACATTAATTGACCCAATATATTTGATCAACGAACCAAGTTACCCTAGGGATAACAGCGCAATCTACTTTAAGAGCCCATATCGACAAGTAGGTTTACGACC-TCGATGTTGGATCAGGGTATCCC----------------------
